# Supplementary material for: Fetal MRI-Based Mediastinal Shift Angle (MSA) and Percentage Area of Left Ventricle (pALV) as Prognostic Parameters for Congenital Diaphragmatic Hernia
Source: J Clin Med. 2024 Jan 3;13(1):268. doi: 10.3390/jcm13010268 (PMC10779621; doi:10.3390/jcm13010268)
Supplement: Supplementary file 1 [file jcm-13-00268-s001.zip]

Archive with 1 entries (1 files):
- jcm-2764238-supplementary.pdf
